# Supplementary material for: Single-Cell Transcriptome Profiling of Immune Cell Repertoire of the Atlantic Cod Which Naturally Lacks the Major Histocompatibility Class II System
Source: Front Immunol. 2020 Oct 9;11:559555. doi: 10.3389/fimmu.2020.559555 (PMC7588623; doi:10.3389/fimmu.2020.559555)
Supplement: Supplementary file 1 [file Table_1.xlsx]

## Sheet: Main results DEG
		Name of gene	p_val	avg_logFC	pct.1	pct.2	p_val_adj
		Cluster 1 B cells
1	LOC115529499	uncharacterized protein LOC115529499	0	2.779565	0.787	0.062	0
2	LOC115546516	phospholipase A and acyltransferase 5-like	0	2.686637	0.727	0.049	0
3	LOC115543484	immunoglobulin kappa constant-like	0	2.501618	0.623	0.044	0
4	LOC115554304	B-cell receptor CD22-like	0	2.491237	0.676	0.060	0
5	swap70	swap70	0	2.445089	0.644	0.041	0
6	cd79a	cd79a	0	2.274665	0.496	0.023	0
7	LOC115542751	prosaposin-like isoform X1	0	2.250773	0.773	0.091	0
8	LOC115559315	immunoglobulin lambda-1 light chain-like	0	2.224865	0.556	0.036	0
9	LOC115543501	immunoglobulin kappa constant-like	0	2.207742	0.563	0.039	0
10	cd79b	cd79b	0	2.156282	0.482	0.028	0
11	LOC115559451	immunoglobulin lambda-1 light chain-like	0	2.069244	0.379	0.017	0
12	LOC115543493	immunoglobulin kappa constant-like	0	2.049703	0.396	0.024	0
13	mef2c	mef2c	0	2.024008	0.702	0.127	0
14	LOC115544147		0	1.986468	0.314	0.018	0
15	LOC115543867	immunoglobulin kappa constant-like	0	1.926260	0.512	0.036	0
16	LOC115553271	myelin-associated glycoprotein-like	0	1.922389	0.375	0.018	0
17	LOC115534018	cathepsin B-like isoform X1	0	1.885973	0.532	0.054	0
18	LOC115537865	immunoglobulin epsilon heavy chain-like	0	1.867324	0.382	0.033	0
19	LOC115543621	immunoglobulin kappa constant-like	0	1.865401	0.381	0.027	0
20	LOC115559322	immunoglobulin lambda-1 light chain-like	0	1.861683	0.365	0.021	0
21	LOC115558358	protein MTSS 2-like isoform X1	0	1.858617	0.373	0.029	0
22	LOC115548411	alpha-1,3-mannosyl-glycoprotein 4-beta-N-acetylglucosaminyltransferase C-like isoform X1	0	1.809887	0.361	0.035	0
23	LOC115544149		0	1.793990	0.275	0.014	0
24	pax5	pax5	0	1.744359	0.310	0.021	0
25	LOC115543835	Ig kappa chain V-III region MOPC 63-like	0	1.660599	0.313	0.022	0
26	rpl7a	rpl7a	0	1.421005	0.906	0.451	0
27	rpl10a	rpl10a	0	1.410183	0.870	0.400	0
28	rps17	rps17	0	1.346820	0.930	0.501	0
29	rpl39	rpl39	0	1.325106	0.945	0.573	0
30	rpl18a	rpl18a	0	1.313952	0.914	0.534	0
		Cluster 2 Neutrophils
31	LOC115558616	low choriolytic enzyme-like	0	3.806800	0.994	0.256	0
32	LOC115533200		0	3.509875	0.997	0.281	0
33	LOC115535484	uncharacterized protein LOC115535484	0	3.431987	0.888	0.094	0
34	LOC115537255	uncharacterized protein LOC115537255	0	3.115431	0.876	0.092	0
35	plekhf1	plekhf1	0	3.042451	0.712	0.034	0
36	LOC115537263	C-C motif chemokine 4-like	0	2.957324	0.803	0.082	0
37	LOC115542732	eosinophil peroxidase-like	0	2.901330	0.835	0.041	0
38	nccrp1	nccrp1	0	2.844331	0.794	0.056	0
39	LOC115545948	fructose-1,6-bisphosphatase 1-like	0	2.810546	0.828	0.041	0
40	LOC115559879	transketolase-like	0	2.752719	0.879	0.094	0
41	LOC115542474	angiopoietin-4-like	0	2.658598	0.665	0.040	0
42	LOC115534765	uncharacterized protein LOC115534765 isoform X1	0	2.654295	0.759	0.045	0
43	alox5ap	alox5ap	0	2.642413	0.743	0.031	0
44	gpr141	gpr141	0	2.620382	0.878	0.102	0
45	LOC115542292	docosahexaenoic acid omega-hydroxylase CYP4F3-like	0	2.609246	0.897	0.117	0
46	LOC115537452	inositol monophosphatase 1-like	0	2.559081	0.881	0.104	0
47	LOC115551290	protein-glutamine gamma-glutamyltransferase 2-like	0	2.540361	0.552	0.021	0
48	LOC115553310	C-type lectin domain family 10 member A-like	0	2.503767	0.593	0.013	0
49	LOC115542249	C-X-C chemokine receptor type 2-like	0	2.498292	0.590	0.016	0
50	hvcn1	hvcn1	0	2.462223	0.719	0.050	0
51	LOC115554667	B-cell receptor CD22-like	0	2.455071	0.662	0.042	0
52	ncf1	ncf1	0	2.446001	0.775	0.083	0
53	LOC115539747	keratin, type I cytoskeletal 13-like isoform X2	0	2.433281	0.450	0.014	0
54	LOC115541103	lysozyme g-like isoform X1	0	2.422471	0.958	0.260	0
55	LOC115539864		0	2.419798	0.325	0.011	0
56	LOC115545322	beta-galactoside-binding lectin-like	0	2.410723	0.477	0.022	0
57	taldo1	taldo1	0	2.397445	0.800	0.123	0
58	LOC115529510	fatty acid-binding protein, intestinal-like	0	2.391851	0.851	0.108	0
59	pgd	pgd	0	2.378518	0.690	0.052	0
60	LOC115537529	CCAAT/enhancer-binding protein beta-like isoform X1	0	2.331210	0.564	0.017	0
		Cluster 3 CTL
61	LOC115541629	23 kDa integral membrane protein-like isoform X1	0.000000e+00	2.540895	0.489	0.025	0.000000e+00
62	LOC115532977	granzyme B(G,H)-like isoform X1	0.000000e+00	2.513276	0.614	0.026	0.000000e+00
63	cytip	cytip	0.000000e+00	2.115790	0.609	0.065	0.000000e+00
64	il7r	il7r	0.000000e+00	2.103576	0.409	0.021	0.000000e+00
65	LOC115534379	B-cell lymphoma/leukemia 11B-like isoform X1	0.000000e+00	2.070930	0.463	0.028	0.000000e+00
66	LOC115543843	B-cell lymphoma/leukemia 11B-like isoform X1	0.000000e+00	1.912857	0.467	0.036	0.000000e+00
67	LOC115560938	T-cell surface glycoprotein CD3 delta chain-like	0.000000e+00	1.905399	0.366	0.015	0.000000e+00
68	LOC115530009	cornifelin homolog	0.000000e+00	1.899035	0.348	0.017	0.000000e+00
69	cd2	cd2	0.000000e+00	1.874011	0.388	0.023	0.000000e+00
70	sh2d1a	sh2d1a	0.000000e+00	1.872067	0.553	0.101	0.000000e+00
71	LOC115538237	uncharacterized protein LOC115538237 isoform X1	0.000000e+00	1.838521	0.353	0.018	0.000000e+00
72	LOC115548822	uncharacterized protein LOC115548822	0.000000e+00	1.777440	0.302	0.019	0.000000e+00
73	LOC115535356	uncharacterized protein LOC115535356 isoform X1	0.000000e+00	1.721037	0.331	0.017	0.000000e+00
74	ets1	ets1	0.000000e+00	1.649012	0.659	0.181	0.000000e+00
75	LOC115547090	proline-rich protein 12-like isoform X3	0.000000e+00	1.645444	0.322	0.026	0.000000e+00
76	LOC115544273	M1-specific T cell receptor beta chain-like	0.000000e+00	1.613469	0.296	0.016	0.000000e+00
77	LOC115535416	uncharacterized protein LOC115535416 isoform X1	0.000000e+00	1.579842	0.285	0.014	0.000000e+00
78	pik3ip1	pik3ip1	0.000000e+00	1.574290	0.771	0.271	0.000000e+00
79	lck	lck	0.000000e+00	1.542330	0.263	0.008	0.000000e+00
80	LOC115560655	uncharacterized protein LOC115560655	1.722069e-306	1.630387	0.467	0.081	2.630117e-302
81	LOC115532122	protein FAM83F-like	8.609601e-301	1.567534	0.287	0.019	1.314944e-296
82	LOC115533109	MORC family CW-type zinc finger protein 3-like isoform X1	1.912351e-297	1.550969	0.529	0.114	2.920733e-293
83	LOC115556854	src-like-adapter 2	4.113589e-296	1.612740	0.257	0.012	6.282684e-292
84	LOC115531448	nucleoside diphosphate kinase B-like isoform X1	5.868332e-296	1.444154	0.718	0.261	8.962703e-292
85	LOC115540123	testican-3-like isoform X1	5.333470e-295	1.420917	0.546	0.116	8.145808e-291
86	LOC115551908	uncharacterized protein LOC115551908	8.396390e-288	1.577636	0.400	0.057	1.282381e-283
87	LOC115529242	monocyte chemotactic protein 1B-like	1.997174e-274	2.670587	0.375	0.054	3.050284e-270
88	LOC115559628	LOW QUALITY PROTEIN: mRNA decay activator protein ZFP36L2-like	2.013816e-258	1.531830	0.482	0.104	3.075701e-254
89	LOC115529490	cilia- and flagella-associated protein 251-like isoform X1	3.753875e-257	1.256560	0.601	0.167	5.733294e-253
90	LOC115545520	CCAAT/enhancer-binding protein beta-like	4.466190e-251	1.433463	0.712	0.282	6.821211e-247
		Cluster 4 RBC
91	LOC115543628	glycine-rich cell wall structural protein 1.8-like	0	2.876619	0.711	0.066	0
92	LOC115530616	hemoglobin subunit alpha-2	0	2.543447	1.000	0.644	0
93	LOC115560866	hemoglobin subunit beta-1	0	2.461909	0.999	0.726	0
94	LOC115532222	apolipoprotein L2-like	0	2.427329	0.294	0.018	0
95	LOC115530778	hemoglobin subunit beta-2	0	2.407439	0.992	0.620	0
96	LOC115560881	hemoglobin subunit alpha-2	0	2.351234	0.999	0.713	0
97	LOC115545501	protein asteroid homolog 1-like	0	2.340774	0.798	0.114	0
98	LOC115535722		0	2.327628	0.956	0.517	0
99	LOC115537632		0	2.219198	0.962	0.204	0
100	LOC115537227	LOW QUALITY PROTEIN: carbonic anhydrase 1-like	0	2.167799	0.788	0.125	0
101	LOC115546643	nesprin-2-like isoform X1	0	2.122970	0.983	0.310	0
102	LOC115546648	LOW QUALITY PROTEIN: golgin subfamily B member 1-like	0	2.003360	0.959	0.259	0
103	LOC115548872	carbonic anhydrase-like	0	2.000469	0.645	0.072	0
104	galnt17	galnt17	0	1.989606	0.602	0.079	0
105	LOC115538213	NACHT, LRR and PYD domains-containing protein 12-like	0	1.983403	0.413	0.036	0
106	blvrb	blvrb	0	1.965031	0.717	0.105	0
107	LOC115536855	band 3 anion exchange protein-like isoform X1	0	1.846566	0.559	0.062	0
108	prdx2	prdx2	0	1.840366	0.693	0.119	0
109	tmod4	tmod4	0	1.831556	0.548	0.045	0
110	LOC115560280	interferon-induced protein 44-like	0	1.815781	0.501	0.056	0
111	LOC115553406	L-serine dehydratase/L-threonine deaminase-like isoform X1	0	1.809872	0.544	0.061	0
112	LOC115538204	NACHT, LRR and PYD domains-containing protein 12-like	0	1.732300	0.343	0.030	0
113	LOC115545484	protein 4.1-like isoform X14	0	1.708072	0.462	0.068	0
114	trmo	trmo	0	1.660480	0.412	0.052	0
115	LOC115560875	hemoglobin subunit beta-like	0	1.631012	0.470	0.049	0
116	LOC115530617	hemoglobin subunit alpha-D-like	0	1.589619	0.368	0.034	0
117	LOC115539734	uncharacterized protein LOC115539734 isoform X1	0	1.580787	0.388	0.044	0
118	LOC115530614	hemoglobin subunit beta	0	1.558267	0.335	0.025	0
119	tp53inp2	tp53inp2	0	1.392466	0.632	0.143	0
120	LOC115558225	ferritin, heavy subunit	0	1.317319	0.799	0.290	0
		Cluster 5 Thrombocytes
121	ccn2	ccn2	0	3.678620	0.880	0.055	0
122	LOC115552213	apelin-like	0	3.652185	0.925	0.074	0
123	LOC115534170	thrombospondin-1-like	0	3.419537	0.840	0.070	0
124	LOC115541796	thymosin beta-11-like	0	3.273158	0.983	0.268	0
125	inf2	inf2	0	3.259092	0.768	0.048	0
126	pbxip1	pbxip1	0	3.153272	0.863	0.114	0
127	cald1	cald1	0	2.991184	0.949	0.230	0
128	gp1ba	gp1ba	0	2.973039	0.577	0.018	0
129	LOC115559050	integrin beta-3-like	0	2.951755	0.572	0.017	0
130	mpl	mpl	0	2.859966	0.539	0.018	0
131	LOC115544441	myosin light polypeptide 6 isoform X1	0	2.830334	0.704	0.101	0
132	tpm1	tpm1	0	2.822021	0.641	0.065	0
133	rcsd1	rcsd1	0	2.721311	0.687	0.085	0
134	rgs3	rgs3	0	2.702026	0.675	0.080	0
135	LOC115555582	tropomyosin alpha-1 chain isoform X1	0	2.674104	0.457	0.018	0
136	myh11	myh11	0	2.654701	0.538	0.036	0
137	LOC115548938	tropomyosin alpha-1 chain-like isoform X1	0	2.603581	0.521	0.046	0
138	LOC115557279	prothymosin alpha-A-like isoform X1	0	2.452296	0.973	0.402	0
139	gp1bb	gp1bb	0	2.445377	0.418	0.017	0
140	rbpms	rbpms	0	2.411000	0.406	0.019	0
141	LOC115529648	coagulation factor XIII A chain-like	0	2.400618	0.486	0.052	0
142	LOC115560935	transgelin-like	0	2.393508	0.357	0.013	0
143	plcb4	plcb4	0	2.347856	0.336	0.008	0
144	LOC115543679	protein phosphatase 1 regulatory subunit 14B-like	0	2.306609	0.331	0.010	0
145	tln1	tln1	0	2.303555	0.822	0.261	0
146	LOC115553533	LOW QUALITY PROTEIN: transcriptional activator MN1-like	0	2.300529	0.347	0.012	0
147	nrn1	nrn1	0	2.299424	0.311	0.015	0
148	eda	eda	0	2.289920	0.342	0.011	0
149	LOC115545496	protein asteroid homolog 1-like isoform X1	0	2.289318	0.535	0.093	0
150	pmp22	pmp22	0	2.285780	0.492	0.056	0
		Cluster 6 Macrophages
151	LOC115537254	C-C motif chemokine 20-like isoform X5	0.000000e+00	3.286291	0.695	0.069	0.000000e+00
152	LOC115554106	extracellular matrix protein 1-like isoform X1	0.000000e+00	3.252131	0.733	0.053	0.000000e+00
153	LOC115535334	protein S100-A6-like	0.000000e+00	2.962159	0.606	0.026	0.000000e+00
154	LOC115556868	keratin, type I cytoskeletal 18-like isoform X1	0.000000e+00	2.955331	0.717	0.065	0.000000e+00
155	LOC115544206	cathepsin L1-like	0.000000e+00	2.697111	0.718	0.116	0.000000e+00
156	cfp	cfp	0.000000e+00	2.615670	0.614	0.015	0.000000e+00
157	LOC115541099	C-reactive protein-like isoform X2	0.000000e+00	2.552426	0.594	0.014	0.000000e+00
158	plec	plec	0.000000e+00	2.538780	0.633	0.060	0.000000e+00
159	LOC115561199	cylicin-1-like	0.000000e+00	2.510480	0.588	0.025	0.000000e+00
160	LOC115532762	fibronectin-like	0.000000e+00	2.502594	0.602	0.022	0.000000e+00
161	LOC115553696	serum amyloid P-component-like	0.000000e+00	2.446266	0.612	0.033	0.000000e+00
162	dab2	dab2	0.000000e+00	2.328484	0.588	0.037	0.000000e+00
163	LOC115550551	olfactomedin-like	0.000000e+00	2.153270	0.458	0.015	0.000000e+00
164	LOC115560915	complement factor B-like	0.000000e+00	2.092075	0.466	0.024	0.000000e+00
165	LOC115560707	high affinity immunoglobulin gamma Fc receptor I-like	0.000000e+00	2.080958	0.731	0.162	0.000000e+00
166	LOC115550779	aerolysin-like protein	0.000000e+00	2.000404	0.331	0.007	0.000000e+00
167	LOC115556821	complement C1q subcomponent subunit C-like isoform X1	0.000000e+00	1.910251	0.446	0.031	0.000000e+00
168	LOC115550677	annexin A2-like	0.000000e+00	1.903629	0.419	0.014	0.000000e+00
169	anxa1	anxa1	0.000000e+00	1.901679	0.596	0.083	0.000000e+00
170	LOC115555658	growth arrest and DNA damage-inducible protein GADD45 alpha-like	0.000000e+00	1.888027	0.375	0.028	0.000000e+00
171	LOC115535333	protein S100-A1-like	0.000000e+00	1.839292	0.733	0.190	0.000000e+00
172	LOC115541898	formin-like protein 3 isoform X1	0.000000e+00	1.734960	0.375	0.019	0.000000e+00
173	LOC115532530	uncharacterized protein LOC115532530	0.000000e+00	1.732763	0.335	0.015	0.000000e+00
174	LOC115556822	complement C1q and tumor necrosis factor-related protein 9-like	0.000000e+00	1.718666	0.425	0.040	0.000000e+00
175	LOC115559946	B-cadherin-like	0.000000e+00	1.605340	0.310	0.007	0.000000e+00
176	LOC115545979	tetranectin-like	0.000000e+00	1.394512	0.288	0.006	0.000000e+00
177	LOC115547976	macrophage colony-stimulating factor 1 receptor 2-like isoform X1	0.000000e+00	1.390317	0.306	0.016	0.000000e+00
178	LOC115529317	uncharacterized protein LOC115529317 isoform X1	0.000000e+00	1.350016	0.302	0.012	0.000000e+00
179	LOC115549504	macrophage mannose receptor 1-like	0.000000e+00	1.322075	0.265	0.007	0.000000e+00
180	ctsz		1.289276e-305	1.590390	0.573	0.100	1.969111e-301
		Cluster 7 spleen stroma
181	LOC115539170		1.002535e-240	1.9839440	0.979	0.588	1.531172e-236
182	LOC115531102	caveolae-associated protein 1-like	5.105795e-231	1.5374763	0.331	0.031	7.798081e-227
183	cda	cda	3.311275e-224	1.8693026	0.518	0.099	5.057310e-220
184	LOC115535639	fatty acid-binding protein, heart-like	6.234149e-224	1.8976093	0.305	0.027	9.521415e-220
185	apoe	apoe	7.096682e-212	1.7566093	0.311	0.031	1.083876e-207
186	LOC115529695	ependymin-1-like	9.924636e-200	1.6980574	0.518	0.106	1.515790e-195
187	selenop	selenop	7.623642e-195	1.5836808	0.537	0.117	1.164359e-190
188	slc40a1	slc40a1	6.194606e-193	1.6983072	0.537	0.120	9.461021e-189
189	galt	galt	3.851973e-183	2.9955045	0.271	0.028	5.883118e-179
190	LOC115540080	spastin-like isoform X1	1.092221e-172	3.0120210	0.841	0.418	1.668149e-168
191	LOC115546643	nesprin-2-like isoform X1	3.228363e-150	1.0763892	0.843	0.375	4.930679e-146
192	LOC115540244	heme oxygenase-like	4.850756e-150	1.2895471	0.422	0.087	7.408560e-146
193	LOC115547043	hephaestin-like protein 1 isoform X1	6.221368e-146	1.5084306	0.294	0.043	9.501895e-142
194	LOC115539744	keratin, type I cytoskeletal 19-like	9.311274e-140	1.3247752	0.279	0.040	1.422111e-135
195	LOC115546648	LOW QUALITY PROTEIN: golgin subfamily B member 1-like	8.970438e-137	1.0539114	0.776	0.330	1.370055e-132
196	ctsl	ctsl	1.291430e-134	1.2332512	0.681	0.252	1.972401e-130
197	LOC115539991	keratin, type I cytoskeletal 18-like	2.045736e-133	1.4075221	0.279	0.043	3.124452e-129
198	LOC115544206	cathepsin L1-like	9.997554e-133	0.8194762	0.529	0.147	1.526926e-128
199	LOC115560881	hemoglobin subunit alpha-2	2.479767e-116	0.3858415	0.965	0.738	3.787349e-112
200	LOC115530778	hemoglobin subunit beta-2	2.562256e-105	0.2588659	0.956	0.653	3.913333e-101
201	LOC115560866	hemoglobin subunit beta-1	1.576448e-103	0.3067043	0.966	0.750	2.407708e-99
202	LOC115530616	hemoglobin subunit alpha-2	5.854194e-99	0.2835133	0.963	0.675	8.941111e-95
203	LOC115535722		1.504546e-90	0.4380412	0.910	0.556	2.297893e-86
204	LOC115535739	progranulin-like isoform X1	3.975314e-81	0.6593404	0.689	0.321	6.071497e-77
205	LOC115540062	intermediate filament protein ON3-like	1.154964e-68	0.9734219	0.299	0.085	1.763977e-64
206	LOC115541100	ecto-ADP-ribosyltransferase 5-like isoform X2	7.920889e-68	0.8532396	0.311	0.090	1.209757e-63
207	LOC115537632		3.002544e-56	0.5188138	0.608	0.295	4.585786e-52
208	LOC115540242	nuclear factor 1 X-type-like isoform X1	6.820157e-55	0.8459925	0.317	0.110	1.041643e-50
209	LOC115537227	LOW QUALITY PROTEIN: carbonic anhydrase 1-like	6.316137e-53	0.7102746	0.473	0.205	9.646636e-49
210	cxcr4	cxcr4	9.714227e-50	-1.2890686	0.209	0.488	1.483654e-45
		Cluster 8 Proliferating lymphocytes
211	LOC115538982	histone H2A	0.000000e+00	2.1762198	0.447	0.007	0.000000e+00
212	pclaf	pclaf	0.000000e+00	1.9121356	0.376	0.004	0.000000e+00
213	pbk	pbk	1.180631e-302	1.4001755	0.284	0.003	1.803178e-298
214	dut	dut	1.400719e-300	1.7159036	0.397	0.009	2.139317e-296
215	ercc6l	ercc6l	4.263132e-292	1.4324028	0.277	0.003	6.511082e-288
216	incenp	incenp	5.133322e-281	2.5389656	0.468	0.015	7.840123e-277
217	mki67	mki67	3.715842e-242	1.4780154	0.362	0.010	5.675206e-238
218	chaf1a	chaf1a	7.913187e-199	1.9806858	0.539	0.032	1.208581e-194
219	pcna	pcna	2.037234e-191	1.6942450	0.454	0.023	3.111468e-187
220	LOC115546469	histone H2AX-like	5.594809e-169	1.8992240	0.596	0.048	8.544952e-165
221	LOC115548341	nuclear autoantigenic sperm protein-like isoform X1	1.905584e-165	1.6762130	0.376	0.018	2.910398e-161
222	smc4	smc4	4.029520e-164	1.7280747	0.461	0.029	6.154286e-160
223	LOC115561358	non-histone chromosomal protein HMG-14A-like	1.013313e-163	2.4280704	0.879	0.133	1.547633e-159
224	LOC115529517	histone H2A.Z	4.191274e-157	1.7999356	0.582	0.050	6.401332e-153
225	LOC115545267	non-histone chromosomal protein H6-like	2.269962e-147	2.5134657	0.894	0.152	3.466913e-143
226	LOC115561056	ribonucleoside-diphosphate reductase large subunit	5.863710e-145	1.4178406	0.333	0.016	8.955644e-141
227	dnmt1	dnmt1	4.561783e-127	1.8307580	0.504	0.046	6.967212e-123
228	stmn1	stmn1	1.486785e-126	1.8597869	0.582	0.062	2.270766e-122
229	LOC115555192	cyclin-dependent kinases regulatory subunit 1-like	7.634067e-125	1.2906759	0.291	0.014	1.165951e-120
230	recql4	recql4	2.117080e-119	1.2062183	0.270	0.013	3.233416e-115
231	fen1	fen1	5.735924e-119	1.1577758	0.277	0.014	8.760476e-115
232	LOC115532376	histone H1-like	1.512190e-98	2.0179702	0.447	0.048	2.309568e-94
233	LOC115557222	uncharacterized protein LOC115557222	4.055883e-96	1.6065374	0.674	0.108	6.194551e-92
234	banf1	banf1	5.765302e-95	1.5231636	0.546	0.073	8.805346e-91
235	LOC115559991	histone H1-like	4.177493e-85	1.8881545	0.397	0.044	6.380285e-81
236	pole3	pole3	1.126690e-82	0.9473101	0.270	0.019	1.720794e-78
237	LOC115552912	max dimerization protein 3-like	1.649068e-80	1.3084032	0.270	0.020	2.518622e-76
238	LOC115546069	histone H2A.V isoform X1	4.863945e-78	1.4404328	0.631	0.115	7.428704e-74
239	psip1	psip1	3.656792e-57	0.9988461	0.376	0.053	5.585019e-53
240	lsm5	lsm5	6.419614e-55	0.9249214	0.291	0.034	9.804676e-51
		Cluster 9 DCs
241	flt3	flt3	0.000000e+00	2.574456	0.718	0.006	0.000000e+00
242	LOC115558910	A-kinase anchor protein 13-like	0.000000e+00	2.200696	0.452	0.010	0.000000e+00
243	LOC115546675	coiled-coil domain-containing protein 83-like isoform X1	0.000000e+00	1.734647	0.347	0.002	0.000000e+00
244	LOC115557665	protein piccolo-like isoform X6	0.000000e+00	1.722486	0.347	0.002	0.000000e+00
245	znf366	znf366	0.000000e+00	1.721168	0.323	0.002	0.000000e+00
246	LOC115537481	toll-like receptor 22	0.000000e+00	1.514562	0.306	0.001	0.000000e+00
247	LOC115548917	amyloid beta A4 precursor protein-binding family B member 1-interacting protein-like	0.000000e+00	1.448059	0.298	0.001	0.000000e+00
248	LOC115555740	chemokine XC receptor 1-like isoform X1	4.577391e-307	1.298439	0.258	0.002	6.991050e-303
249	LOC115558517	uncharacterized protein LOC115558517	8.911105e-283	1.564957	0.258	0.002	1.360993e-278
250	LOC115545542	allograft inflammatory factor 1-like	3.945312e-252	2.766465	0.815	0.059	6.025675e-248
251	LOC115545090		6.284939e-218	1.854331	0.435	0.016	9.598987e-214
252	LOC115535349	serine/threonine-protein kinase Sgk1-like isoform X1	2.485291e-207	2.211298	0.452	0.019	3.795785e-203
253	LOC115542985	bactericidal permeability-increasing protein-like	9.441083e-185	1.959074	0.677	0.052	1.441937e-180
254	LOC115547236	F-box only protein 2-like	1.949683e-184	2.170827	0.524	0.030	2.977751e-180
255	LOC115561783	complement C1q-like protein 2	2.893120e-169	3.724707	0.661	0.060	4.418661e-165
256	LOC115542063	drebrin-like protein A isoform X1	8.949853e-158	3.212328	0.702	0.073	1.366911e-153
257	LOC115561759	complement C1q-like protein 2 isoform X1	2.802044e-156	2.347623	0.492	0.032	4.279562e-152
258	LOC115537176	sesquipedalian-1-like	2.131682e-151	1.628588	0.355	0.016	3.255717e-147
259	id2	id2	8.632930e-146	1.842762	0.516	0.037	1.318507e-141
260	LOC115556844	bactericidal permeability-increasing protein-like isoform X1	1.805332e-136	1.392609	0.435	0.028	2.757283e-132
261	LOC115560824	rho GTPase-activating protein 42-like isoform X1	6.182209e-122	1.727036	0.331	0.018	9.442088e-118
262	LOC115545538	uncharacterized protein LOC115545538 isoform X1	1.266180e-121	1.973055	0.339	0.019	1.933837e-117
263	LOC115534018	cathepsin B-like isoform X1	2.330193e-114	2.015388	0.815	0.129	3.558904e-110
264	LOC115535919	sperm acrosome membrane-associated protein 4-like	1.298529e-113	2.765457	0.661	0.089	1.983243e-109
265	LOC115542463	thymidine phosphorylase-like isoform X1	1.461778e-105	1.634184	0.500	0.049	2.232574e-101
266	LOC115561744		1.430488e-101	2.367207	0.339	0.023	2.184784e-97
267	cd164	cd164	6.562241e-101	1.536990	0.452	0.042	1.002251e-96
268	fchsd2	fchsd2	4.478633e-96	1.787301	0.694	0.109	6.840216e-92
269	LOC115552265	uncharacterized protein LOC115552265 isoform X1	2.810919e-94	1.472046	0.516	0.057	4.293116e-90
270	LOC115530937	putative lysosomal acid lipase/cholesteryl ester hydrolase	3.384766e-93	1.511260	0.315	0.021	5.169553e-89
		Cluster 10 cytotoxic GATA3 cells
271	LOC115552688		0.000000e+00	4.213284	0.869	0.004	0.000000e+00
272	LOC115552689		0.000000e+00	3.625554	0.679	0.002	0.000000e+00
273	LOC115555207	granzyme B(G,H)-like	0.000000e+00	3.575525	0.738	0.005	0.000000e+00
274	LOC115555209	mast cell protease 1A-like isoform X1	0.000000e+00	3.445323	0.810	0.030	0.000000e+00
275	LOC115554061	granzyme K-like	0.000000e+00	3.442100	0.619	0.001	0.000000e+00
276	LOC115555068	uncharacterized protein LOC115555068	0.000000e+00	3.221551	0.750	0.010	0.000000e+00
277	LOC115547486	uncharacterized protein LOC115547486	0.000000e+00	2.916421	0.524	0.002	0.000000e+00
278	GATA3	GATA3	0.000000e+00	2.397211	0.393	0.001	0.000000e+00
279	ccdc197	ccdc197	0.000000e+00	2.268624	0.333	0.001	0.000000e+00
280	LOC115541851	aquaporin-3-like isoform X1	0.000000e+00	2.156797	0.310	0.001	0.000000e+00
281	LOC115561403	granzyme A-like	9.075736e-237	2.122465	0.369	0.007	1.386137e-232
282	sytl3	sytl3	1.822642e-165	1.774701	0.310	0.007	2.783721e-161
283	slc9a5	slc9a5	4.586779e-161	2.194730	0.298	0.007	7.005388e-157
284	LOC115529242	monocyte chemotactic protein 1B-like	1.791397e-143	2.121504	0.929	0.094	2.736001e-139
285	LOC115541469	scavenger receptor cysteine-rich type 1 protein M130-like isoform X1	3.363910e-142	2.601006	0.679	0.051	5.137699e-138
286	LOC115561714	lysophosphatidic acid receptor 6-like	1.751422e-125	1.951348	0.393	0.018	2.674946e-121
287	prpf40a	prpf40a	3.837266e-125	3.057338	0.702	0.065	5.860656e-121
288	id2	id2	1.649021e-64	2.224000	0.417	0.041	2.518550e-60
289	pdpn	pdpn	5.781152e-51	2.023719	0.762	0.191	8.829553e-47
290	LOC115553491	LOW QUALITY PROTEIN: dolichyl-diphosphooligosaccharide--protein glycosyltransferase subunit STT3B-like	2.217697e-50	1.999202	0.595	0.111	3.387089e-46
291	LOC115545520	CCAAT/enhancer-binding protein beta-like	1.142267e-46	1.928541	0.929	0.342	1.744585e-42
292	LOC115541532	high affinity immunoglobulin epsilon receptor subunit gamma-like isoform X1	5.683712e-41	1.708706	0.643	0.151	8.680734e-37
293	igflr1	igflr1	7.592869e-39	1.376320	0.357	0.046	1.159659e-34
294	LOC115550488	aggrecan core protein-like	1.884605e-34	1.693990	0.607	0.155	2.878357e-30
295	LOC115543843	B-cell lymphoma/leukemia 11B-like isoform X1	1.111194e-30	1.756867	0.464	0.098	1.697127e-26
296	blk	blk	5.028752e-24	1.393057	0.369	0.076	7.680413e-20
297	crip1	crip1	6.555406e-23	1.494450	0.619	0.237	1.001207e-18
298	oscp1	oscp1	2.854898e-22	1.402915	0.357	0.077	4.360286e-18
299	LOC115535416	uncharacterized protein LOC115535416 isoform X1	9.887184e-21	1.274319	0.286	0.054	1.510070e-16
300	sash3	sash3	1.372080e-20	1.578583	0.369	0.089	2.095577e-16
		Cluster 11 NK-like
301	LOC115534204		0.000000e+00	5.749021	1.000	0.018	0.000000e+00
302	LOC115529309	endonuclease domain-containing 1 protein-like	0.000000e+00	4.520468	0.979	0.004	0.000000e+00
303	LOC115535871	uncharacterized protein LOC115535871	0.000000e+00	4.437766	0.812	0.003	0.000000e+00
304	LOC115554260	C-type lectin domain family 7 member A-like	0.000000e+00	3.810929	0.750	0.009	0.000000e+00
305	LOC115535872	uncharacterized protein LOC115535872	0.000000e+00	3.791899	0.542	0.001	0.000000e+00
306	LOC115544377	uncharacterized protein LOC115544377	0.000000e+00	3.672397	0.896	0.003	0.000000e+00
307	LOC115529962	uncharacterized protein PB18E9.04c-like	0.000000e+00	3.147484	0.604	0.002	0.000000e+00
308	LOC115529848	endonuclease domain-containing 1 protein-like	0.000000e+00	3.088947	0.542	0.001	0.000000e+00
309	tbc1d16	tbc1d16	0.000000e+00	2.884644	0.562	0.003	0.000000e+00
310	LOC115535876		0.000000e+00	2.664835	0.396	0.001	0.000000e+00
311	LOC115545347	Schwann cell myelin protein-like	0.000000e+00	2.576143	0.542	0.005	0.000000e+00
312	LOC115540996	carcinoembryonic antigen-related cell adhesion molecule 6-like isoform X3	0.000000e+00	2.481769	0.458	0.002	0.000000e+00
313	LOC115559734		0.000000e+00	2.061180	0.396	0.001	0.000000e+00
314	slc6a14	slc6a14	0.000000e+00	2.055283	0.354	0.002	0.000000e+00
315	LOC115554262	killer cell lectin-like receptor subfamily B member 1B allele B isoform X1	1.113524e-241	2.449059	0.396	0.004	1.700685e-237
316	LOC115534202	myristoylated alanine-rich C-kinase substrate-like isoform X1	1.238190e-184	6.384012	1.000	0.055	1.891088e-180
317	LOC115548763	C-C chemokine receptor type 3-like	7.904996e-168	1.641835	0.271	0.003	1.207330e-163
318	rab3a	rab3a	3.461094e-150	1.836084	0.354	0.007	5.286129e-146
319	LOC115534205		7.529388e-121	5.491475	0.438	0.014	1.149963e-116
320	nfe2	nfe2	8.435448e-74	1.580073	0.417	0.021	1.288346e-69
321	LOC115530686	tripartite motif-containing protein 16-like protein isoform X1	3.383303e-55	1.872018	0.479	0.037	5.167318e-51
322	LOC115530351	cytokine receptor common subunit beta-like isoform X1	1.083798e-50	2.253817	0.583	0.063	1.655285e-46
323	cpa1	cpa1	3.353091e-47	1.878056	0.438	0.036	5.121175e-43
324	dusp5	dusp5	1.572037e-44	1.825675	0.375	0.029	2.400973e-40
325	LOC115548739	high affinity immunoglobulin epsilon receptor subunit gamma-like	6.348152e-37	1.895391	0.875	0.215	9.695532e-33
326	LOC115540643	uncharacterized protein LOC115540643 isoform X1	1.209041e-36	1.826805	0.375	0.035	1.846569e-32
327	aif1l	aif1l	5.693489e-36	1.561107	0.354	0.031	8.695665e-32
328	fcer1g	fcer1g	1.344146e-32	1.797603	0.708	0.140	2.052914e-28
329	atp11c	atp11c	2.898134e-30	1.444619	0.312	0.029	4.426320e-26
330	LOC115557388	GATA-binding factor 2-like isoform X1	3.303619e-28	1.423999	0.354	0.039	5.045618e-24
		Cluster 12- Plasma cells
331	LOC115545389	thyroid hormone receptor-associated protein 3-like isoform X1	0.000000e+00	2.259744	0.600	0.001	0.000000e+00
332	cd8a	* Sequence alignment suggests immunoglobulin gene, not CD8a	0.000000e+00	2.250937	0.667	0.001	0.000000e+00
333	LOC115543513		0.000000e+00	1.430265	0.367	0.001	0.000000e+00
334	LOC115556303	interferon regulatory factor 4-like isoform X1	5.560318e-289	2.140398	0.767	0.010	8.492274e-285
335	stt3a	stt3a	1.335612e-285	1.194353	0.367	0.002	2.039881e-281
336	LOC115553654	putative helicase mov-10-B.1	1.843069e-285	1.226651	0.367	0.002	2.814919e-281
337	LOC115559408	immunoglobulin lambda-1 light chain-like isoform X1	2.633654e-274	1.489767	0.467	0.003	4.022379e-270
338	LOC115557281	E3 ubiquitin-protein ligase RBBP6-like	1.091007e-254	1.805222	0.367	0.002	1.666294e-250
339	LOC115558639	talin-2 isoform X1	7.222285e-246	1.089020	0.333	0.002	1.103060e-241
340	LOC115532204	endoplasmin-like	1.131614e-228	2.689281	0.800	0.015	1.728314e-224
341	LOC115539708	probable pancreatic secretory proteinase inhibitor	1.594428e-198	1.348598	0.500	0.006	2.435170e-194
342	txndc5	txndc5	1.477735e-176	1.538188	0.467	0.006	2.256944e-172
343	prdx4	prdx4	3.429454e-172	2.585350	0.867	0.025	5.237805e-168
344	pdia4	pdia4	4.167530e-171	2.415129	0.800	0.021	6.365068e-167
345	tmem91	tmem91	1.414925e-164	1.300373	0.267	0.002	2.161015e-160
346	LOC115549499	C-X-C chemokine receptor type 4-like	8.133108e-160	2.076178	0.400	0.005	1.242170e-155
347	LOC115543856	Ig kappa chain C region, A allele-like	1.680681e-158	2.106880	0.800	0.023	2.566904e-154
348	LOC115531665	serine/threonine-protein kinase SBK1-like	7.175721e-143	1.703421	0.467	0.008	1.095948e-138
349	LOC115543836	immunoglobulin kappa light chain-like	1.209091e-135	2.632342	0.933	0.038	1.846645e-131
350	creld2		8.653768e-131	1.021225	0.367	0.005	1.321690e-126
351	LOC115544139	immunoglobulin kappa light chain-like isoform X2	5.906864e-129	1.468216	0.400	0.007	9.021554e-125
352	LOC115559330	immunoglobulin lambda-1 light chain-like isoform X1	8.146443e-109	2.864648	0.933	0.049	1.244206e-104
353	tent5c		1.026500e-106	2.516113	0.867	0.042	1.567774e-102
354	pdia6		2.537349e-104	1.944193	0.700	0.027	3.875293e-100
355	LOC115549125	protein transport protein Sec61 subunit gamma-like	3.462345e-94	1.982550	0.767	0.037	5.288040e-90
356	LOC115544279	receptor expression-enhancing protein 5-like	7.483292e-91	1.084660	0.333	0.007	1.142923e-86
357	LOC115559789	ribosome-binding protein 1-like isoform X1	2.480166e-84	1.440990	0.400	0.011	3.787957e-80
358	LOC115543835	Ig kappa chain V-III region MOPC 63-like	1.587304e-83	2.843077	0.967	0.071	2.424290e-79
359	stt3a		2.278639e-82	1.394201	0.500	0.017	3.480165e-78
360	LOC115545142	selenoprotein M-like	5.778803e-77	1.368420	0.500	0.019	8.825967e-73
		Cluster 13- endothelial cells
361	stab1	stab1, CLEVER-1	0	2.864173	0.667	0.004	0
362	LOC115559485	primary amine oxidase, liver isozyme-like isoform X1	0	2.785071	0.708	0.004	0
363	LOC115534380	leucine-rich repeat transmembrane protein FLRT2-like	0	2.739173	0.667	0.004	0
364	gpr182	gpr182	0	2.722350	0.542	0.001	0
365	LOC115539036	tetraspanin-4-like	0	2.696719	0.667	0.005	0
366	LOC115531829	claudin-5-like	0	2.582937	0.583	0.004	0
367	LOC115551376	LOW QUALITY PROTEIN: receptor-type tyrosine-protein phosphatase beta-like	0	2.544629	0.750	0.002	0
368	znf521	znf521	0	2.484225	0.583	0.002	0
369	nrxn1	nrxn1	0	2.441101	0.625	0.002	0
370	LOC115537257	cytochrome c oxidase subunit 6A, mitochondrial-like	0	2.368393	0.708	0.002	0
371	plk2	plk2	0	2.325015	0.500	0.002	0
372	pdlim4	pdlim4	0	2.275538	0.500	0.002	0
373	frmd6	frmd6	0	2.265152	0.542	0.002	0
374	mcam	mcam	0	2.253723	0.583	0.001	0
375	LOC115553679	metalloreductase STEAP4-like isoform X1	0	2.209041	0.542	0.003	0
376	LOC115559762	cadherin-5-like	0	2.155790	0.458	0.001	0
377	ramp2	ramp2	0	2.125378	0.542	0.001	0
378	LOC115549036		0	2.105644	0.458	0.000	0
379	plvap	plvap	0	2.004302	0.500	0.000	0
380	pappa	pappa	0	1.936948	0.375	0.001	0
381	LOC115529707	zinc finger protein 219-like isoform X1	0	1.908855	0.458	0.002	0
382	LOC115543554	apoptosis-stimulating of p53 protein 1-like isoform X1	0	1.895539	0.375	0.001	0
383	tll1	tll1	0	1.841123	0.292	0.000	0
384	ccm2l	ccm2l	0	1.788199	0.458	0.001	0
385	LOC115531468	receptor activity-modifying protein 2-like isoform X1	0	1.778248	0.333	0.000	0
386	flrt3	flrt3	0	1.708821	0.292	0.000	0
387	LOC115542783	extensin-like	0	1.669170	0.333	0.001	0
388	stab2	stab2	0	1.621584	0.333	0.001	0
389	slco2a1	slco2a1	0	1.545349	0.333	0.001	0
390	ednrb	ednrb	0	1.362565	0.292	0.000	0

## Sheet: Pilot study DEG
		Name of gene	p_val	avg_logFC	pct.1	pct.2	p_val_adj
		0-T cell
1	LOC115543843	B-cell lymphoma/leukemia 11B-like isoform X1	6.002569e-131	1.6938890	0.394	0.076	9.458848e-127
2	LOC115533109	MORC family CW-type zinc finger protein 3-like isoform X1	1.272308e-109	1.6025818	0.439	0.134	2.004904e-105
3	sh2d1a		2.749102e-109	1.5425332	0.462	0.149	4.332035e-105
4	actn4		6.042261e-96	1.0019174	0.639	0.327	9.521395e-92
5	ptprc		1.371720e-89	0.9510966	0.715	0.481	2.161556e-85
6	LOC115532977	granzyme B(G,H)-like isoform X1	1.986847e-87	1.5303290	0.305	0.067	3.130873e-83
7	LOC115547090	proline-rich protein 12-like isoform X3	6.762669e-86	1.4158842	0.320	0.076	1.065661e-81
8	LOC115535356	uncharacterized protein LOC115535356 isoform X1	4.798520e-80	1.3493921	0.322	0.084	7.561507e-76
9	LOC115529242	monocyte chemotactic protein 1B-like	5.340223e-80	0.8443170	0.510	0.215	8.415123e-76
10	LOC115557279	prothymosin alpha-A-like isoform X1	7.262777e-80	-1.6028475	0.197	0.510	1.144468e-75
11	cd2		2.380024e-79	1.4000121	0.346	0.102	3.750442e-75
12	LOC115534379	B-cell lymphoma/leukemia 11B-like isoform X1	4.293632e-78	1.5317945	0.264	0.054	6.765906e-74
13	pik3ip1		6.631843e-75	1.1149355	0.552	0.305	1.045046e-70
14	LOC115537632		1.011408e-74	-2.0849307	0.023	0.293	1.593776e-70
15	LOC115558075	ferritin, middle subunit-like	2.060748e-71	-1.3441319	0.132	0.446	3.247327e-67
16	cald1		5.035609e-67	-1.6526431	0.082	0.359	7.935113e-63
17	rhag		5.763235e-67	-1.7690832	0.019	0.265	9.081706e-63
18	pdpn		1.378381e-64	-1.8628780	0.035	0.281	2.172053e-60
19	LOC115548982		3.823419e-64	-1.3344850	0.052	0.316	6.024943e-60
20	LOC115544273	M1-specific T cell receptor beta chain-like	3.157509e-63	1.3194102	0.256	0.065	4.975603e-59
21	oscp1		1.033924e-61	1.2413276	0.336	0.121	1.629257e-57
22	LOC115541796	thymosin beta-11-like	1.021484e-60	-1.9395769	0.135	0.394	1.609654e-56
23	LOC115529648	coagulation factor XIII A chain-like	1.794720e-56	-1.6625772	0.049	0.281	2.828119e-52
24	LOC115534170	thrombospondin-1-like	5.423070e-55	-2.2510169	0.116	0.354	8.545674e-51
25	LOC115530884	sacsin-like	7.326031e-54	1.2515846	0.331	0.129	1.154436e-49
26	hsp90ab1		4.115509e-53	0.5708351	0.800	0.700	6.485218e-49
27	LOC115535571	microtubule-actin cross-linking factor 1-like isoform X1	2.786302e-52	-0.7886411	0.243	0.527	4.390655e-48
28	def6		6.367340e-52	1.1855594	0.331	0.133	1.003365e-47
29	prex1		2.494778e-51	1.1212942	0.361	0.156	3.931270e-47
30	ets1		3.404193e-49	0.9647210	0.435	0.226	5.364327e-45
		1-Thrombocytes
31	LOC115534170		0.000000e+00	3.604660	0.995	0.161	0.000000e+00
32	ccn2		0.000000e+00	3.522844	0.817	0.058	0.000000e+00
33	LOC115552213	apelin-like	0.000000e+00	3.493661	0.944	0.081	0.000000e+00
34	LOC115541796	thymosin beta-11-like	0.000000e+00	3.020847	0.966	0.206	0.000000e+00
35	inf2		0.000000e+00	2.908524	0.803	0.043	0.000000e+00
36	LOC115555582	tropomyosin alpha-1 chain isoform X1	0.000000e+00	2.894031	0.764	0.038	0.000000e+00
37	LOC115529648	coagulation factor XIII A chain-like	0.000000e+00	2.756183	0.888	0.096	0.000000e+00
38	LOC115559050	integrin beta-3-like	0.000000e+00	2.735575	0.663	0.030	0.000000e+00
39	cald1		0.000000e+00	2.657738	0.908	0.168	0.000000e+00
40	mpl		0.000000e+00	2.646004	0.563	0.012	0.000000e+00
41	LOC115545496	protein asteroid homolog 1-like isoform X1	0.000000e+00	2.635832	0.757	0.068	0.000000e+00
42	LOC115541791	LOW QUALITY PROTEIN: caveolae-associated protein 2-like	0.000000e+00	2.570841	0.630	0.025	0.000000e+00
43	LOC115544441	myosin light polypeptide 6 isoform X1	0.000000e+00	2.536277	0.743	0.084	0.000000e+00
44	myh11		0.000000e+00	2.509489	0.790	0.078	0.000000e+00
45	pbxip1		0.000000e+00	2.507817	0.817	0.121	0.000000e+00
46	LOC115553533	LOW QUALITY PROTEIN: transcriptional activator MN1-like	0.000000e+00	2.480618	0.500	0.013	0.000000e+00
47	gp1ba		0.000000e+00	2.458509	0.536	0.013	0.000000e+00
48	fli1		0.000000e+00	2.439023	0.641	0.034	0.000000e+00
49	pmp22		0.000000e+00	2.397135	0.639	0.041	0.000000e+00
50	rbpms		0.000000e+00	2.374521	0.554	0.025	0.000000e+00
51	rcsd1		0.000000e+00	2.305485	0.627	0.042	0.000000e+00
52	LOC115557279	prothymosin alpha-A-like isoform X1	0.000000e+00	2.285881	0.978	0.321	0.000000e+00
53	nrn1		3.467768e-297	2.547134	0.504	0.019	5.464508e-293
54	LOC115548938	tropomyosin alpha-1 chain-like isoform X1	3.361057e-285	2.309159	0.549	0.034	5.296354e-281
55	spns2		1.778486e-275	2.092053	0.578	0.044	2.802539e-271
56	LOC115554788	uncharacterized protein LOC115554788 isoform X1	6.878026e-273	2.148481	0.431	0.010	1.083839e-268
57	eml1		2.225216e-266	2.272755	0.408	0.008	3.506496e-262
58	LOC115548982		9.217728e-262	2.068143	0.768	0.146	1.452530e-257
59	LOC115557372	tubulin beta-6 chain-like	5.520858e-261	2.255468	0.553	0.045	8.699768e-257
60	tln1		7.099662e-254	2.034517	0.803	0.183	1.118765e-249
		2-Erythrocytes
61	LOC115546643	nesprin-2-like isoform X1	0.000000e+00	2.9813630	0.978	0.247	0.000000e+00
62	LOC115546648	LOW QUALITY PROTEIN: golgin subfamily B member 1-like	0.000000e+00	2.8777659	0.972	0.244	0.000000e+00
63	LOC115537632		2.983895e-267	2.4221994	0.758	0.130	4.702021e-263
64	LOC115560866	hemoglobin subunit beta-1	6.470358e-221	1.6124491	0.990	0.530	1.019599e-216
65	LOC115530616	hemoglobin subunit alpha-2	4.030430e-217	1.2732577	0.974	0.413	6.351152e-213
66	LOC115560881	hemoglobin subunit alpha-2	1.106407e-214	1.5183438	0.976	0.474	1.743476e-210
67	LOC115553385	kell blood group glycoprotein-like isoform X1	1.044100e-182	2.4770935	0.411	0.035	1.645292e-178
68	LOC115535722		5.303159e-143	0.9889134	0.808	0.294	8.356718e-139
69	LOC115558075	ferritin, middle subunit-like	9.391336e-139	1.8153407	0.742	0.294	1.479887e-134
70	blvrb		1.017665e-136	2.0826073	0.458	0.079	1.603636e-132
71	prdx2		4.435654e-136	2.1244264	0.419	0.062	6.989703e-132
72	actg1		1.829664e-125	-1.2307424	0.812	0.972	2.883185e-121
73	LOC115530778	hemoglobin subunit beta-2	2.375067e-112	0.6722083	0.841	0.396	3.742631e-108
74	LOC115543628	glycine-rich cell wall structural protein 1.8-like	1.204208e-107	1.5552592	0.440	0.083	1.897591e-103
75	rfesd		2.959467e-107	1.9502016	0.306	0.038	4.663528e-103
76	rhag		5.382450e-107	1.7905726	0.516	0.143	8.481665e-103
77	LOC115546945	cornifelin homolog B-like isoform X1	8.041718e-88	1.8629852	0.325	0.058	1.267214e-83
78	LOC115549506	phosphatidate phosphatase LPIN2-like isoform X1	1.163623e-86	1.6516001	0.460	0.131	1.833638e-82
79	LOC115542479	beta-2-microglobulin-like	1.451760e-86	1.1225733	0.819	0.573	2.287684e-82
80	tmsb4x		3.902541e-86	-1.0835985	0.659	0.901	6.149625e-82
81	tcim		9.897378e-86	1.7758501	0.343	0.067	1.559629e-81
82	LOC115548872	carbonic anhydrase-like	1.574240e-82	1.6449287	0.310	0.054	2.480687e-78
83	trmo		2.633503e-82	1.8114702	0.264	0.038	4.149874e-78
84	LOC115559922	paralemmin-1-like isoform X1	6.357040e-79	2.0002370	0.254	0.036	1.001742e-74
85	sod1		4.102104e-77	1.6259727	0.452	0.141	6.464095e-73
86	creg1		1.195465e-73	1.7949479	0.296	0.058	1.883814e-69
87	ptprc		4.815166e-73	-1.5395788	0.143	0.612	7.587738e-69
88	hax1		1.978434e-71	1.6345382	0.260	0.044	3.117617e-67
89	LOC115558525	erythropoietin receptor-like	1.332712e-65	1.6325145	0.294	0.064	2.100087e-61
90	LOC115545484	protein 4.1-like isoform X14	1.499661e-64	1.6252671	0.341	0.088	2.363166e-60
		3- B cells
91	LOC115546516	phospholipase A and acyltransferase 5-like	0.000000e+00	2.753766	0.785	0.044	0.000000e+00
92	LOC115529499	uncharacterized protein LOC115529499	0.000000e+00	2.718190	0.819	0.047	0.000000e+00
93	LOC115537865	immunoglobulin epsilon heavy chain-like	0.000000e+00	2.533967	0.715	0.033	0.000000e+00
94	LOC115529500	uncharacterized protein LOC115529500	0.000000e+00	2.500739	0.729	0.034	0.000000e+00
95	swap70		0.000000e+00	2.461423	0.690	0.030	0.000000e+00
96	LOC115543484	immunoglobulin kappa constant-like	0.000000e+00	2.446310	0.604	0.018	0.000000e+00
97	LOC115544149		0.000000e+00	2.407394	0.586	0.021	0.000000e+00
98	LOC115543501	immunoglobulin kappa constant-like	0.000000e+00	2.364295	0.532	0.013	0.000000e+00
99	LOC115543867	immunoglobulin kappa constant-like	0.000000e+00	2.353209	0.611	0.022	0.000000e+00
100	cd79a		0.000000e+00	2.302167	0.577	0.013	0.000000e+00
101	LOC115554304	B-cell receptor CD22-like	0.000000e+00	2.250263	0.654	0.028	0.000000e+00
102	LOC115559315	immunoglobulin lambda-1 light chain-like	0.000000e+00	2.230272	0.554	0.018	0.000000e+00
103	cd79b		0.000000e+00	2.052386	0.516	0.015	0.000000e+00
104	LOC115542751	prosaposin-like isoform X1	2.882218e-304	1.686383	0.826	0.101	4.541800e-300
105	LOC115543477	immunoglobulin kappa light chain-like	7.883957e-296	2.113092	0.498	0.015	1.242354e-291
106	LOC115543510		1.514071e-294	2.041052	0.475	0.012	2.385873e-290
107	LOC115533055	Ig mu chain C region membrane-bound form-like	2.244907e-294	2.289021	0.527	0.021	3.537524e-290
108	mef2c		1.881906e-268	1.905516	0.758	0.093	2.965507e-264
109	LOC115559322	immunoglobulin lambda-1 light chain-like	2.008743e-264	1.927237	0.434	0.012	3.165376e-260
110	LOC115544147		1.929037e-260	2.136509	0.455	0.016	3.039777e-256
111	LOC115559330	immunoglobulin lambda-1 light chain-like isoform X1	1.817264e-254	1.847195	0.394	0.007	2.863645e-250
112	LOC115559326	immunoglobulin lambda-1 light chain-like	1.988236e-249	1.857018	0.430	0.014	3.133063e-245
113	pax5		1.075360e-246	1.827050	0.405	0.011	1.694552e-242
114	LOC115553271	myelin-associated glycoprotein-like	2.067172e-246	1.763884	0.450	0.018	3.257450e-242
115	LOC115543621	immunoglobulin kappa constant-like	3.785269e-244	1.816180	0.421	0.013	5.964826e-240
116	LOC115543493	immunoglobulin kappa constant-like	4.807723e-244	2.012073	0.432	0.015	7.576011e-240
117	LOC115543835	Ig kappa chain V-III region MOPC 63-like	2.139678e-236	1.693994	0.389	0.010	3.371704e-232
118	LOC115543620	Ig lambda-2 chain C region-like	1.537741e-235	1.940121	0.391	0.011	2.423173e-231
119	LOC115534018	cathepsin B-like isoform X1	1.497413e-232	1.621242	0.588	0.052	2.359624e-228
120	bcl11a		4.679474e-229	1.952638	0.407	0.015	7.373916e-225
		4- Macrophages
121	selenop		1.544891e-135	1.8088630	0.537	0.102	2.434439e-131
122	LOC115544206	cathepsin L1-like	4.423608e-97	1.9583542	0.408	0.079	6.970722e-93
123	LOC115554106	extracellular matrix protein 1-like isoform X1	3.890924e-93	1.9456741	0.299	0.040	6.131318e-89
124	LOC115560915	complement factor B-like	7.887921e-91	2.1973506	0.288	0.037	1.242979e-86
125	LOC115540062	intermediate filament protein ON3-like	1.626138e-83	1.5437667	0.304	0.046	2.562469e-79
126	LOC115560707	high affinity immunoglobulin gamma Fc receptor I-like	3.860591e-76	1.8726631	0.356	0.077	6.083519e-72
127	plec		3.041204e-74	1.6983205	0.286	0.046	4.792330e-70
128	ctsl		2.145069e-72	1.5244753	0.483	0.149	3.380199e-68
129	LOC115537254	C-C motif chemokine 20-like isoform X5	5.358671e-58	1.7673226	0.277	0.057	8.444194e-54
130	LOC115529695	ependymin-1-like	3.708734e-56	1.4485217	0.315	0.075	5.844223e-52
131	apoe		9.891551e-53	1.6519993	0.279	0.063	1.558711e-48
132	psap		6.734205e-48	1.4120643	0.451	0.180	1.061176e-43
133	slc40a1		1.699951e-46	1.6172519	0.263	0.063	2.678783e-42
134	cda		2.412904e-46	1.7806449	0.272	0.069	3.802253e-42
135	LOC115535739	progranulin-like isoform X1	2.428462e-46	1.1254437	0.499	0.212	3.826771e-42
136	LOC115548296	keratin, type II cytoskeletal 2 oral-like	4.791437e-34	0.5961231	0.372	0.139	7.550346e-30
137	LOC115560866	hemoglobin subunit beta-1	8.587070e-24	-0.2796769	0.794	0.564	1.353150e-19
138	LOC115534202	myristoylated alanine-rich C-kinase substrate-like isoform X1	2.120727e-22	1.2528012	0.290	0.123	3.341841e-18
139	LOC115531101	V-type proton ATPase 16 kDa proteolipid subunit	6.643047e-19	0.7990576	0.324	0.164	1.046811e-14
140	LOC115539170		4.498648e-17	0.4117103	0.998	0.997	7.088969e-13
141	LOC115540080	spastin-like isoform X1	1.004659e-16	1.2871902	0.442	0.280	1.583142e-12
142	LOC115555369	sodium/potassium-transporting ATPase subunit beta-233-like	6.547327e-16	0.8528112	0.302	0.160	1.031728e-11
143	atp2a3		4.464625e-12	-0.6519999	0.100	0.253	7.035355e-08
144	LOC115548864	muscleblind-like protein 1 isoform X1	8.332593e-12	-0.4504469	0.431	0.593	1.313050e-07
145	LOC115541103	lysozyme g-like isoform X1	3.739957e-11	0.4676996	0.302	0.173	5.893425e-07
146	LOC115529555	profilin-1-like	1.263926e-10	-0.5517785	0.388	0.520	1.991695e-06
147	rpl18a		3.199450e-10	-0.4468808	0.311	0.467	5.041694e-06
148	ptma		4.694063e-10	-0.3525415	0.694	0.805	7.396904e-06
149	LOC115557279	prothymosin alpha-A-like isoform X1	5.816592e-10	-0.9018247	0.313	0.432	9.165785e-06
150	LOC115548173	ETS-related transcription factor Elf-1-like isoform X1	1.325473e-09	-0.4375132	0.197	0.349	2.088680e-05
		5-Neutrophils
151	LOC115558616	low choriolytic enzyme-like	0.000000e+00	4.065625	0.969	0.076	0.000000e+00
152	LOC115551290	protein-glutamine gamma-glutamyltransferase 2-like	0.000000e+00	3.294886	0.673	0.017	0.000000e+00
153	LOC115559879	transketolase-like	0.000000e+00	3.175234	0.832	0.041	0.000000e+00
154	LOC115542732	eosinophil peroxidase-like	0.000000e+00	3.145318	0.755	0.011	0.000000e+00
155	LOC115545948	fructose-1,6-bisphosphatase 1-like	0.000000e+00	3.067914	0.694	0.013	0.000000e+00
156	LOC115542249	C-X-C chemokine receptor type 2-like	0.000000e+00	2.890326	0.628	0.010	0.000000e+00
157	nadk		0.000000e+00	2.820087	0.689	0.019	0.000000e+00
158	LOC115551271	aerolysin-like protein	0.000000e+00	2.760931	0.526	0.006	0.000000e+00
159	pygl		0.000000e+00	2.634282	0.582	0.009	0.000000e+00
160	alox5ap		0.000000e+00	2.543553	0.546	0.010	0.000000e+00
161	lta4h		0.000000e+00	2.461442	0.541	0.009	0.000000e+00
162	LOC115553310	C-type lectin domain family 10 member A-like	0.000000e+00	2.298745	0.454	0.003	0.000000e+00
163	LOC115542292	docosahexaenoic acid omega-hydroxylase CYP4F3-like	2.957510e-303	2.419448	0.643	0.022	4.660444e-299
164	LOC115537529	CCAAT/enhancer-binding protein beta-like isoform X1	2.789920e-299	2.225993	0.444	0.004	4.396356e-295
165	ncf2		9.523151e-296	2.354084	0.541	0.013	1.500658e-291
166	LOC115534765	uncharacterized protein LOC115534765 isoform X1	6.360383e-290	2.300263	0.515	0.011	1.002269e-285
167	LOC115529510	fatty acid-binding protein, intestinal-like	2.519137e-285	2.363183	0.587	0.019	3.969656e-281
168	LOC115537452	inositol monophosphatase 1-like	4.906626e-279	2.425139	0.490	0.010	7.731862e-275
169	LOC115561384	arylacetamide deacetylase-like	2.462120e-278	2.015834	0.367	0.001	3.879809e-274
170	LOC115560108	disintegrin and metalloproteinase domain-containing protein 8-like	9.928974e-275	2.384293	0.556	0.017	1.564608e-270
171	pgd		1.358198e-268	2.437695	0.566	0.020	2.140249e-264
172	LOC115533200		2.337238e-268	3.943771	1.000	0.137	3.683020e-264
173	LOC115550932	aerolysin-like protein	1.119796e-261	2.332677	0.383	0.003	1.764575e-257
174	hvcn1		1.372616e-260	2.319603	0.602	0.025	2.162969e-256
175	LOC115554667	B-cell receptor CD22-like	4.704032e-260	2.683342	0.592	0.025	7.412614e-256
176	LOC115548296	keratin, type II cytoskeletal 2 oral-like	3.256318e-259	3.255032	0.969	0.122	5.131306e-255
177	LOC115531276	integrin alpha-M-like isoform X1	2.182463e-245	2.473698	0.781	0.062	3.439125e-241
178	LOC115537263	C-C motif chemokine 4-like	1.987134e-237	2.808287	0.480	0.015	3.131325e-233
179	LOC115554673	cell adhesion molecule 4-like	2.531565e-230	2.207956	0.454	0.013	3.989240e-226
180	LOC115546212	glucose-6-phosphate 1-dehydrogenase isoform X1	2.551382e-224	2.232191	0.500	0.019	4.020468e-220
		6-T cells
181	LOC115556199		1.546765e-256	2.7553132	0.647	0.024	2.437392e-252
182	LOC115556198	granzyme B-like	2.077182e-220	2.3341481	0.381	0.005	3.273224e-216
183	LOC115546853	hepatitis A virus cellular receptor 1 homolog	6.090999e-181	1.8613213	0.353	0.007	9.598196e-177
184	LOC115536985	perforin-1-like	5.312317e-168	2.2018526	0.417	0.014	8.371150e-164
185	LOC115537078	ADP-ribosyl cyclase/cyclic ADP-ribose hydrolase 1-like	9.172665e-165	2.0061879	0.396	0.013	1.445429e-160
186	LOC115535856	visinin-like protein 1	4.963206e-137	1.8615269	0.388	0.017	7.821020e-133
187	LOC115554063	granzyme K-like	5.642997e-135	1.9395072	0.820	0.104	8.892235e-131
188	LOC115529242	monocyte chemotactic protein 1B-like	5.463965e-119	2.3869996	1.000	0.275	8.610116e-115
189	LOC115538237	uncharacterized protein LOC115538237 isoform X1	1.750271e-117	1.8442668	0.511	0.041	2.758078e-113
190	LOC115556854	src-like-adapter 2	1.210138e-110	1.8484928	0.748	0.106	1.906936e-106
191	LOC115548830	glypican-1-like	3.408992e-109	1.9501307	0.432	0.031	5.371889e-105
192	LOC115538236	uncharacterized protein LOC115538236 isoform X1	1.297781e-82	1.5075102	0.360	0.028	2.045043e-78
193	LOC115535356	uncharacterized protein LOC115535356 isoform X1	3.395678e-70	1.3140356	0.698	0.133	5.350910e-66
194	LOC115538239	uncharacterized protein LOC115538239 isoform X1	4.004346e-68	1.2378004	0.432	0.052	6.310048e-64
195	LOC115530037	uncharacterized protein LOC115530037 isoform X1	5.901452e-60	1.3872184	0.353	0.039	9.299507e-56
196	LOC115545520	CCAAT/enhancer-binding protein beta-like	1.032964e-55	1.3737682	0.755	0.209	1.627744e-51
197	cytip		2.370513e-55	1.3980047	0.626	0.142	3.735454e-51
198	LOC115547577	uncharacterized protein LOC115547577 isoform X1	2.677408e-55	1.2841122	0.410	0.058	4.219059e-51
199	cpa1		3.749511e-55	1.2702328	0.295	0.030	5.908480e-51
200	LOC115560938	T-cell surface glycoprotein CD3 delta chain-like	4.017010e-52	1.2899615	0.482	0.085	6.330004e-48
201	LOC115549400	C-C motif chemokine 4-like	4.864560e-43	1.1135838	0.345	0.052	7.665574e-39
202	LOC115548821	T-cell receptor alpha chain C region-like isoform X6	8.371316e-41	1.1687395	0.482	0.104	1.319152e-36
203	cd2		3.353803e-39	0.9572559	0.604	0.157	5.284922e-35
204	lbh		9.312033e-39	1.2580992	0.331	0.055	1.467390e-34
205	oscp1		3.331708e-37	1.1186241	0.597	0.168	5.250106e-33
206	tiparp		6.798725e-35	1.2282665	0.324	0.058	1.071343e-30
207	LOC115531314	LOW QUALITY PROTEIN: Na(+)/H(+) exchange regulatory cofactor NHE-RF1-like	5.460012e-34	1.1009231	0.273	0.042	8.603887e-30
208	zbtb38		2.375742e-33	1.1018100	0.367	0.074	3.743694e-29
209	sash3		1.612580e-32	0.9490915	0.360	0.073	2.541103e-28
210	LOC115550488	aggrecan core protein-like	5.085805e-32	1.2345133	0.489	0.136	8.014211e-28
		7-Erythrocytes
211	LOC115530615	hemoglobin subunit beta-2	0.000000e+00	2.3668667	0.819	0.023	0.000000e+00
212	LOC115530614	hemoglobin subunit beta	0.000000e+00	2.1751251	0.761	0.024	0.000000e+00
213	LOC115553406	L-serine dehydratase/L-threonine deaminase-like isoform X1	1.121290e-294	2.0984087	0.688	0.021	1.766929e-290
214	LOC115560875	hemoglobin subunit beta-like	7.304888e-264	2.0166016	0.630	0.020	1.151104e-259
215	LOC115537227	LOW QUALITY PROTEIN: carbonic anhydrase 1-like	1.204758e-251	2.6172255	0.957	0.073	1.898458e-247
216	LOC115536855	band 3 anion exchange protein-like isoform X1	8.642640e-240	2.1189221	0.804	0.045	1.361907e-235
217	LOC115543628	glycine-rich cell wall structural protein 1.8-like	1.931367e-198	2.4756908	0.942	0.100	3.043448e-194
218	LOC115548872		2.977715e-194	1.9596932	0.804	0.061	4.692284e-190
219	LOC115559454	neoverrucotoxin subunit beta-like	1.389295e-192	3.4762557	0.949	0.113	2.189251e-188
220	LOC115545501	protein asteroid homolog 1-like	2.364572e-191	2.0951506	0.717	0.049	3.726093e-187
221	LOC115550866	ferritin, heavy subunit-like isoform X1	8.988992e-179	1.3753645	0.377	0.009	1.416485e-174
222	LOC115534889	papilin-like	5.656766e-175	1.2564231	0.500	0.021	8.913932e-171
223	tmod4		8.742209e-173	1.4289306	0.543	0.027	1.377597e-168
224	LOC115535427		2.761175e-169	1.8040671	0.638	0.042	4.351060e-165
225	LOC115530981	LOW QUALITY PROTEIN: probable basic-leucine zipper transcription factor E	3.972280e-166	1.0843092	0.326	0.006	6.259519e-162
226	LOC115548839	deoxynucleoside triphosphate triphosphohydrolase SAMHD1-like	7.655972e-153	1.3615692	0.283	0.005	1.206428e-148
227	sds		6.066813e-146	1.1744520	0.261	0.004	9.560084e-142
228	ppm1b		8.461419e-144	1.0821453	0.312	0.008	1.333350e-139
229	alas2		3.158573e-138	0.9900166	0.428	0.020	4.977280e-134
230	LOC115536134	RNA-binding protein 24-like	8.971234e-129	0.9445049	0.275	0.007	1.413687e-124
231	tp53inp2		9.696044e-116	1.6171252	0.935	0.157	1.527903e-111
232	LOC115557433	proline-rich transmembrane protein 3-like isoform X1	3.801001e-111	0.9452217	0.304	0.012	5.989618e-107
233	LOC115530617	hemoglobin subunit alpha-D-like	3.126064e-107	0.8824514	0.507	0.041	4.926051e-103
234	blvrb		2.392479e-103	1.2662445	0.761	0.105	3.770068e-99
235	LOC115530778	hemoglobin subunit beta-2	4.854787e-103	3.2945857	1.000	0.434	7.650173e-99
236	LOC115530616	hemoglobin subunit alpha-2	3.789049e-101	3.0961674	1.000	0.468	5.970783e-97
237	LOC115560881	hemoglobin subunit alpha-2	1.392464e-95	2.8682301	1.000	0.523	2.194244e-91
238	LOC115556714	RIPOR family member 3-like isoform X1	6.743352e-95	0.8568633	0.442	0.036	1.062617e-90
239	LOC115560866	hemoglobin subunit beta-1	1.792824e-92	2.8367339	1.000	0.575	2.825132e-88
240	sod1		5.893459e-86	1.2775827	0.833	0.158	9.286912e-82
		8-proliferating cells
241	incenp		7.259701e-150	2.2014530	0.351	0.009	1.143984e-145
242	LOC115529216		7.119496e-142	2.0338491	0.279	0.005	1.121890e-137
243	mki67		5.269057e-125	1.6219455	0.315	0.009	8.302981e-121
244	pcna		6.498663e-105	1.5456333	0.315	0.012	1.024059e-100
245	LOC115561744		3.976439e-85	2.3859159	0.342	0.021	6.266073e-81
246	LOC115561358	non-histone chromosomal protein HMG-14A-like	1.317316e-65	2.0142750	0.775	0.178	2.075826e-61
247	LOC115529517	histone H2A.Z	4.180372e-62	1.5508571	0.369	0.036	6.587430e-58
248	LOC115534020	cathepsin B-like isoform X1	1.274265e-59	2.5585112	0.477	0.069	2.007987e-55
249	LOC115546069	histone H2A.V isoform X1	8.367010e-45	1.5543896	0.486	0.089	1.318473e-40
250	LOC115545267	non-histone chromosomal protein H6-like	6.872379e-44	1.8931425	0.649	0.180	1.082949e-39
251	chaf1a		2.605862e-41	1.3660079	0.270	0.029	4.106317e-37
252	irf8		1.062643e-40	1.7444394	0.270	0.030	1.674513e-36
253	LOC115540949	malate dehydrogenase, cytoplasmic-like isoform X1	3.239578e-39	1.0007422	0.369	0.055	5.104928e-35
254	stmn1		5.346716e-38	1.1060872	0.297	0.037	8.425356e-34
255	calm2		1.421376e-36	1.0674073	0.396	0.067	2.239804e-32
256	rnf220		7.964618e-36	1.7542899	0.288	0.039	1.255065e-31
257	LOC115542751	prosaposin-like isoform X1	2.606704e-34	2.6170907	0.577	0.175	4.107644e-30
258	cbx3		5.571956e-31	1.2323486	0.369	0.069	8.780288e-27
259	ptges3		2.665384e-30	1.1229540	0.477	0.114	4.200112e-26
260	LOC115548830	glypican-1-like	3.919157e-30	1.1913264	0.270	0.039	6.175808e-26
261	LOC115529084	CD9 antigen-like isoform X1	5.727373e-30	1.1592075	0.351	0.064	9.025194e-26
262	snrpd1		1.182868e-28	0.8249632	0.261	0.038	1.863964e-24
263	LOC115534018	cathepsin B-like isoform X1	1.198491e-27	1.4028963	0.432	0.106	1.888582e-23
264	LOC115548379	calreticulin-like	3.211852e-27	1.0606599	0.297	0.051	5.061236e-23
265	cbx1		8.557099e-25	0.8728759	0.396	0.090	1.348428e-20
266	psma2		1.347076e-23	0.8388460	0.306	0.060	2.122722e-19
267	LOC115535394	phosphoprotein associated with glycosphingolipid-enriched microdomains 1-like isoform X1	3.150948e-23	1.0150805	0.324	0.069	4.965264e-19
268	nap1l1		2.003446e-22	1.0791434	0.405	0.107	3.157030e-18
269	LOC115559797	cystatin-like	2.586631e-22	1.0987648	0.523	0.168	4.076013e-18
270	LOC115545084	protein SET	2.635215e-22	0.9956059	0.495	0.148	4.152572e-18
		9-NK cell-like
271	LOC115535871	uncharacterized protein LOC115535871	0.000000e+00	4.984382	0.964	0.012	0.000000e+00
272	LOC115535872	uncharacterized protein LOC115535872	0.000000e+00	3.962913	0.764	0.003	0.000000e+00
273	LOC115535876		0.000000e+00	3.416031	0.691	0.004	0.000000e+00
274	LOC115554260	C-type lectin domain family 7 member A-like	0.000000e+00	3.324720	0.727	0.007	0.000000e+00
275	LOC115538453	cornifelin homolog B-like	1.664627e-253	2.094301	0.345	0.001	2.623119e-249
276	LOC115545347	Schwann cell myelin protein-like	4.264560e-231	2.715382	0.600	0.010	6.720093e-227
277	tbc1d16		1.243847e-217	2.709364	0.491	0.006	1.960054e-213
278	LOC115529309	endonuclease domain-containing 1 protein-like	2.395575e-207	2.574976	0.455	0.005	3.774947e-203
279	LOC115534204		1.120411e-160	3.225649	0.891	0.048	1.765543e-156
280	LOC115554262	killer cell lectin-like receptor subfamily B member 1B allele B isoform X1	2.041223e-156	2.415371	0.400	0.006	3.216560e-152
281	LOC115540996	carcinoembryonic antigen-related cell adhesion molecule 6-like isoform X3	8.653598e-132	2.078287	0.273	0.003	1.363634e-127
282	LOC115559734		1.948975e-131	2.054204	0.309	0.004	3.071194e-127
283	LOC115536049	LOW QUALITY PROTEIN: PR domain zinc finger protein 1-like	1.040589e-108	2.517676	0.436	0.014	1.639761e-104
284	LOC115545781	sialic acid-binding Ig-like lectin 14	5.127043e-92	1.777048	0.255	0.005	8.079195e-88
285	LOC115534202	myristoylated alanine-rich C-kinase substrate-like isoform X1	6.637585e-92	4.217985	0.982	0.130	1.045951e-87
286	LOC115544377	uncharacterized protein LOC115544377	4.190345e-90	2.169443	0.436	0.018	6.603145e-86
287	LOC115532480	parvalbumin-7-like	2.478965e-85	2.152194	0.382	0.014	3.906353e-81
288	LOC115540643	uncharacterized protein LOC115540643 isoform X1	3.841649e-69	2.228478	0.491	0.033	6.053671e-65
289	LOC115530351	cytokine receptor common subunit beta-like isoform X1	1.726352e-68	2.337091	0.582	0.049	2.720385e-64
290	LOC115548739	high affinity immunoglobulin epsilon receptor subunit gamma-like	1.812943e-67	2.356357	0.800	0.100	2.856836e-63
291	rab3a		2.799539e-67	1.884997	0.345	0.015	4.411513e-63
292	glo1		2.173517e-59	1.586918	0.255	0.009	3.425027e-55
293	LOC115534205		7.195604e-57	1.472423	0.636	0.069	1.133883e-52
294	LOC115545523	sialic acid-binding Ig-like lectin 10 isoform X1	3.980229e-51	1.855919	0.291	0.015	6.272045e-47
295	flt3		7.200855e-50	1.858682	0.436	0.036	1.134711e-45
296	rab27a		3.995819e-48	1.824950	0.382	0.028	6.296611e-44
297	LOC115548749	peroxiredoxin-6-like isoform X1	7.188381e-48	1.723956	0.255	0.012	1.132745e-43
298	fcer1g		3.302467e-43	1.826807	0.691	0.109	5.204028e-39
299	LOC115534118	uncharacterized protein LOC115534118 isoform X1	1.574733e-42	1.820003	0.473	0.050	2.481464e-38
300	LOC115558453	proline-serine-threonine phosphatase-interacting protein 1-like	5.388653e-41	2.041519	0.509	0.062	8.491440e-37
		10-DC
301	LOC115561759	complement C1q-like protein 2 isoform X1	4.363018e-260	3.696419	0.946	0.019	6.875243e-256
302	LOC115558910	A-kinase anchor protein 13-like	1.832477e-259	2.077293	0.405	0.001	2.887618e-255
303	LOC115560824	rho GTPase-activating protein 42-like isoform X1	2.709018e-220	2.742665	0.595	0.007	4.268871e-216
304	LOC115529596	shootin-1-like	2.037429e-197	1.648036	0.324	0.001	3.210581e-193
305	LOC115547059	flotillin-2a-like isoform X1	4.331010e-190	2.250554	0.595	0.009	6.824806e-186
306	LOC115557665	protein piccolo-like isoform X6	4.622770e-180	2.227177	0.568	0.009	7.284562e-176
307	LOC115561783	complement C1q-like protein 2	2.548570e-179	4.418132	1.000	0.037	4.016036e-175
308	LOC115558517	uncharacterized protein LOC115558517	2.362363e-176	2.075481	0.351	0.002	3.722611e-172
309	znf366		2.196867e-157	1.870243	0.405	0.004	3.461823e-153
310	LOC115546675	coiled-coil domain-containing protein 83-like isoform X1	6.242343e-156	2.027364	0.297	0.002	9.836685e-152
311	LOC115542063	drebrin-like protein A isoform X1	7.786826e-153	3.567670	0.946	0.039	1.227048e-148
312	afap1l2		9.418948e-150	1.953765	0.324	0.002	1.484238e-145
313	kcnd1		2.813672e-147	1.770544	0.351	0.003	4.433785e-143
314	LOC115559001	CD82 antigen-like	1.843642e-126	1.764464	0.351	0.004	2.905212e-122
315	flt3		2.782789e-126	2.990300	0.811	0.034	4.385119e-122
316	LOC115532085	neural Wiskott-Aldrich syndrome protein-like isoform X1	3.587685e-122	1.751492	0.351	0.005	5.653474e-118
317	slc2a6		5.503074e-115	1.963465	0.459	0.010	8.671743e-111
318	LOC115547236	F-box only protein 2-like	6.436763e-115	2.486246	0.649	0.023	1.014305e-110
319	LOC115545542	allograft inflammatory factor 1-like	1.522645e-103	2.643093	0.811	0.042	2.399384e-99
320	LOC115538886	serine palmitoyltransferase 3-like	5.321969e-101	1.751283	0.324	0.005	8.386359e-97
321	LOC115535349	serine/threonine-protein kinase Sgk1-like isoform X1	4.917803e-94	1.910948	0.378	0.008	7.749475e-90
322	LOC115545090		7.655957e-89	2.252209	0.351	0.008	1.206426e-84
323	id2		8.068680e-89	2.707635	0.784	0.047	1.271463e-84
324	fchsd2		1.174897e-73	2.452909	0.757	0.054	1.851402e-69
325	LOC115556844	bactericidal permeability-increasing protein-like isoform X1	2.614923e-67	1.502220	0.432	0.017	4.120596e-63
326	LOC115542463	thymidine phosphorylase-like isoform X1	1.719240e-66	2.052010	0.405	0.015	2.709178e-62
327	clcn7		6.065319e-64	2.139388	0.459	0.021	9.557729e-60
328	tbc1d9		3.104285e-62	1.651676	0.351	0.012	4.891732e-58
329	tlr3		8.943239e-60	1.087542	0.297	0.009	1.409276e-55
330	fgl2		4.005854e-59	2.181265	0.595	0.040	6.312424e-55
		11-cytotoxic GATA3 cells
331	LOC115554061	granzyme K-like	0.000000e+00	3.490762	0.694	0.004	0.000000e+00
332	LOC115555207	granzyme B(G,H)-like	0.000000e+00	3.429448	0.778	0.005	0.000000e+00
333	LOC115555068	uncharacterized protein LOC115555068	0.000000e+00	3.232810	0.722	0.004	0.000000e+00
334	slc9a5		0.000000e+00	2.527033	0.417	0.000	0.000000e+00
335	LOC115547430		0.000000e+00	2.223699	0.389	0.000	0.000000e+00
336	LOC115555209	mast cell protease 1A-like isoform X1	1.337521e-254	2.775381	0.528	0.004	2.107665e-250
337	LOC115552688		1.804814e-239	3.061697	0.528	0.004	2.844026e-235
338	LOC115541469	scavenger receptor cysteine-rich type 1 protein M130-like isoform X1	1.268678e-193	3.248375	0.667	0.012	1.999182e-189
339	LOC115547486	uncharacterized protein LOC115547486	1.171862e-181	2.926634	0.611	0.010	1.846620e-177
340	ccdc197		4.858717e-165	1.974290	0.361	0.003	7.656366e-161
341	LOC115557682	tumor necrosis factor receptor superfamily member 1A-like isoform X3	1.539058e-163	2.564437	0.389	0.004	2.425248e-159
342	LOC115543973	interleukin-1 receptor-like 1 isoform X1	1.988116e-154	2.313341	0.333	0.002	3.132873e-150
343	LOC115552689		3.933359e-147	2.251888	0.333	0.003	6.198187e-143
344	LOC115541851	aquaporin-3-like isoform X1	6.887626e-124	2.361651	0.306	0.003	1.085352e-119
345	LOC115553877	granzyme A-like	1.322306e-112	2.185458	0.278	0.003	2.083690e-108
346	LOC115529192		1.387482e-97	1.905501	0.278	0.004	2.186395e-93
347	zbtb32		1.148669e-65	1.954825	0.278	0.006	1.810072e-61
348	prpf40a		1.254768e-55	2.747144	0.667	0.056	1.977264e-51
349	LOC115555527	flocculation protein FLO11-like isoform X2	1.818409e-39	1.771440	0.333	0.018	2.865448e-35
350	pdpn		8.901410e-36	2.294214	0.917	0.202	1.402684e-31
351	LOC115537254	C-C motif chemokine 20-like isoform X5	9.907196e-34	1.739671	0.639	0.077	1.561176e-29
352	rab27a		1.660236e-33	1.916230	0.389	0.030	2.616199e-29
353	id2		9.866256e-33	1.737277	0.500	0.050	1.554725e-28
354	LOC115551314		3.562473e-31	1.640096	0.361	0.027	5.613745e-27
355	LOC115560021	hydroxycarboxylic acid receptor 2-like	4.730022e-25	1.670056	0.333	0.029	7.453569e-21
356	rasa2		5.472499e-25	1.964825	0.500	0.068	8.623565e-21
357	pygm		3.628638e-24	2.174865	0.333	0.031	5.718008e-20
358	LOC115548739	high affinity immunoglobulin epsilon receptor subunit gamma-like	9.928407e-23	1.750828	0.611	0.105	1.564518e-18
359	LOC115559648	SMC5-SMC6 complex localization factor protein 2-like isoform X1	8.925245e-21	1.423905	0.361	0.041	1.406440e-16
360	LOC115553491	LOW QUALITY PROTEIN: dolichyl-diphosphooligosaccharide--protein glycosyltransferase subunit STT3B-like	3.233262e-20	1.825781	0.556	0.102	5.094974e-16
